# Supplementary material for: Younger Age and Parenchyma-Sparing Surgery Positively Affected Long-Term Health-Related Quality of Life after Surgery for Pancreatic Neuroendocrine Neoplasms
Source: J Clin Med. 2023 Oct 14;12(20):6529. doi: 10.3390/jcm12206529 (PMC10607516; doi:10.3390/jcm12206529)
Supplement: Supplementary file 1 [file jcm-12-06529-s001.zip]

Archive with 1 entries (1 files):
- jcm-2653388-supplementary.pdf
